# Supplementary material for: Conceptualizing the COVID-19 Pandemic: Perspectives of Pregnant and Lactating Women, Male Community Members, and Health Workers in Kenya
Source: Int J Environ Res Public Health. 2022 Aug 30;19(17):10784. doi: 10.3390/ijerph191710784 (PMC9518350; doi:10.3390/ijerph191710784)
Supplement: Supplementary file 1 [file ijerph-19-10784-s001.zip]

Archive with 3 entries (2 files):
- ijerph-1843326-supplementary/
- ijerph-1843326-supplementary/SuppMaterial_InterviewGuide_Community.pdf
- ijerph-1843326-supplementary/SuppMaterial_InterviewGuide_Providers.pdf
